# Supplementary material for: Phytochemistry, Pharmacology and Mode of Action of the Anti-Bacterial Artemisia Plants
Source: Bioengineering (Basel). 2023 May 23;10(6):633. doi: 10.3390/bioengineering10060633 (PMC10295440; doi:10.3390/bioengineering10060633)
Supplement: Supplementary file 1 [file bioengineering-10-00633-s001.zip]

Archive with 1 entries (1 files):
- bioengineering-2402571-supplementary.pdf
